# Supplementary material for: LncRNA profiles from Notch signaling: Implications for clinical management and tumor microenvironment of colorectal cancer
Source: Front Immunol. 2022 Jul 25;13:953405. doi: 10.3389/fimmu.2022.953405 (PMC9359081; doi:10.3389/fimmu.2022.953405)
Supplement: Supplementary file 4 [file DataSheet_1.xlsx]

## Sheet: Table S1
Table S1. Details of baseline information in TCGA-CRC, GSE38832, GSE39582, and 115 clinical samples, respectively.
Characteristics	TCGA-CRC	GSE38832	GSE39582	Clinical cohort
Age
<=60	186 (31.8)	——	160 (27.9)	48 (41.7)
>60	398 (68.2)	——	412 (71.9)	67 (58.3)
Unavailable	——	——	1 (0.2)	——
Gender
Male	318 (54.5)	——	317 (55.3)	48 (41.7)
Female	266 (45.5)	——	256(44.7)	67 (58.3)
T stage
T1+T2	121 (20.7)	——	60 (10.5)	19 (16.5)
T3+T4	461(78.9)	——	489 (85.3)	96 (83.5)
Unavailable	2(0.3)	——	24 (4.2)	——
N stage
N0+N1	473 (81.0)	——	441 (77.0)	71 (61.7)
N2	108 (18.5)	——	106 (18.5)	44 (38.3)
Unavailable	3 (0.5)	——	26 (4.5)	——
M stage
M0	435 (74.5)	——	491 (85.7)	88 (66.5)
M1	82 (14.0)	——	60 (10.5)	27 (23.5)
Unavailable	67 (11.5)	——	22 (3.8)	——
AJCC stage
I+II	313 (53.6)	53 (43.4)	302 (52.7)	62 (53.9)
III+IV	251 (43.0)	69 (56.6)	267(46.6)	53 (46.1)
Unavailable	20 (3.4)	——	4 (0.7)	——
Microsatellite status
MSS+MSI-L (pMMR)	312 (53.4)	——	454 (79.2)	——
MSI-H (dMMR)	54 (9.3)	——	73 (12.8)	——
Unavailable	218 (37.3)	——	46 (8.0)	——
Survival status
Alive	463 (77.8)	94 (77.0)	383 (66.8)	81 (70.4)
Dead	132 (22.2)	28 (23.0)	190 (33.2)	34 (29.6)
Relapse status
No	202 (34.6)	83 (68.0)	389 (67.9)	75 (65.2)
Yes	29 (5.0)	9 (7.4)	179 (31.2)	40 (34.8)
Unavailable	353 (60.4)	39 (24.6)	5 (0.9)	——

## Sheet: Table S2
Table S2. The primers sequence for qRT-PCR.
Genes	Forward (5’- to 3’-)	Reverse (5’- to 3’-)
LINC00638	TCACGGCCACTCTGTGTAAG	GCTTCTAACCTGGGACCGAC
ALMS1-IT1	ACCATCTTGTGTTTCACCATCT	GGTTCCCTAAGGACAAGGCAT
MRGPRG-AS1	ACCACAGGAAGAACACTGGAC	TCTGGCTTGAGCTGACACAC
LINC00308	GAGAAATTGGGCCTGATGCTG	AGCCTAACACTCATCGTTGCT
LINC01963	GGATACCCCCAGCCCTATGT	TGTTCTCTTAGCGGGCTTCC
LINC00513	AGTGGTCTCACAACGGAAGG	AGTGTGCTGTTCTCGCTGAT
GAPDH	GGAGCGAGATCCCTCCAAAAT	GGCTGTTGTCATACTTCTCATGG

## Sheet: Table S3
Table S3. Rawdata of our in-house cohort, including clincial variables and risk score
Patients	OS.time	OS	DFS.time	DFS	Age	Gender	pT	pN	pM	Stage	Adjuvant_therapy	RS
P1	0.00273973	1	0.00273973	1	1	0	1	0	0	0	0	0.0721175
P2	0.0794521	1	0.0794521	1	0	0	0	0	0	0	0	1.20007
P3	0.0833333	1	0	1	1	0	1	0	1	1	0	-0.0916432
P4	0.161644	1	0.161644	1	0	0	0	0	0	1	0	-0.353261
P5	0.166667	1	0.166667	1	1	1	1	1	0	1	0	2.65833
P6	0.167123	1	0.167123	1	1	1	1	1	1	1	1	0.144096
P7	0.666667	1	0.333333	1	1	1	1	1	0	1	0	-0.0652907
P8	0.666667	1	0.5	1	1	1	1	0	0	1	0	0.350758
P9	0.75	1	0	1	0	0	1	1	1	1	0	0.00398104
P10	0.833333	1	0.833333	0	1	1	1	0	1	1	1	0.00560496
P11	0.838356	1	0.567123	1	0	1	1	0	0	0	0	2.17224
P12	0.838356	1	0.838356	1	1	0	1	1	0	1	0	0.141243
P13	1.16667	1	0.416667	1	1	1	1	1	0	1	1	0.0990318
P14	1.21096	1	1.21096	1	1	1	1	0	0	0	0	0.00358004
P15	1.41667	1	1.41667	0	0	1	1	0	0	0	0	-0.00285858
P16	1.66667	1	1.66667	0	0	1	1	1	1	1	1	-0.545486
P17	2.03562	1	2.03562	1	0	1	1	0	0	0	0	11.3166
P18	2.33333	1	1.91667	1	1	0	1	0	0	0	0	0.730346
P19	2.46301	1	2.46301	0	1	0	0	0	0	1	0	0.567409
P20	2.5	1	2	1	1	1	1	1	0	1	0	0.012904
P21	2.66667	1	0.666667	1	1	0	1	0	0	0	0	0.348436
P22	2.83333	1	1.41667	1	1	1	1	0	0	0	1	0.155143
P23	3	1	3	1	0	0	1	1	1	1	0	-0.0111276
P24	3	1	2.91667	1	1	0	1	1	0	1	0	-0.0181898
P25	3.16667	1	3.08333	1	0	1	1	0	0	0	0	-0.0333401
P26	3.24658	1	3.24658	1	1	1	0	0	1	1	1	-0.0373608
P27	3.44658	1	3.44658	1	1	0	1	0	0	0	1	-0.0609731
P28	3.58333	1	3.58333	1	1	0	1	0	0	0	0	-0.0798636
P29	3.58333	1	3.58333	0	1	0	0	0	1	1	0	-0.109371
P30	3.69315	1	3.69315	1	1	1	1	0	0	0	0	-0.1428
P31	3.91667	1	3.91667	0	1	1	1	1	0	1	1	-0.227334
P32	4.33151	1	4.33151	1	0	0	1	1	1	1	1	-0.633892
P33	4.41667	1	4.41667	1	1	0	1	0	0	0	0	-0.35096
P34	5.16667	1	5.16667	0	1	1	1	0	0	1	1	-0.562744
P35	0.0164384	0	0.0164384	0	0	1	1	1	0	1	0	0.0133609
P36	0.0849315	0	0.0849315	0	0	1	1	0	1	1	1	-0.358553
P37	0.0849315	0	0.0849315	0	0	0	1	0	0	0	0	-0.530904
P38	0.166667	0	0.166667	0	1	1	1	0	0	0	0	2.5229
P39	0.4	0	0.4	0	1	1	1	0	0	1	0	0.266069
P40	0.69863	0	0.69863	0	0	1	1	0	0	0	0	1.90659
P41	0.923288	0	0.923288	0	1	0	1	0	0	0	1	-0.0552861
P42	0.991781	0	0.221918	1	1	1	1	0	0	0	0	3.06833
P43	1	0	1	0	0	0	1	1	1	1	0	0.229196
P44	1	0	1	0	1	1	0	0	1	1	1	0.134625
P45	1	0	1	0	0	1	1	0	0	0	0	-0.0431264
P46	1.03562	0	1.03562	0	0	1	0	0	0	0	0	0.461266
P47	1.05753	0	1.05753	0	0	0	1	0	0	0	0	2.55629
P48	1.08219	0	1.08219	0	1	1	1	0	0	0	0	1.04558
P49	1.24384	0	1.24384	0	1	0	1	1	0	1	0	1.65264
P50	1.25	0	1.25	0	1	1	1	0	0	1	1	0.722157
P51	1.25205	0	1.25205	0	0	0	0	0	0	0	0	3.4366
P52	1.25205	0	1.25205	0	0	1	1	1	1	1	0	0.270257
P53	1.30137	0	1.30137	0	0	0	0	0	0	0	0	-0.0709569
P54	1.41667	0	1.41667	0	1	1	0	0	0	0	0	-0.187878
P55	1.41918	0	1.41918	0	0	1	1	0	0	1	1	-0.294202
P56	1.48767	0	1.48767	0	1	1	1	0	0	0	1	-0.417141
P57	1.63288	0	1.63288	0	0	1	1	0	0	1	0	-0.499533
P58	1.66301	0	1.66301	0	0	1	1	0	0	0	0	-0.295321
P59	1.66575	0	1.66575	0	1	0	1	1	0	1	0	-0.566683
P60	1.66575	0	1.66575	0	0	0	1	0	0	1	0	-0.134347
P61	1.66849	0	1.66849	0	1	1	0	0	0	0	1	-0.210565
P62	1.71781	0	1.71781	0	1	0	1	0	0	0	0	-0.367359
P63	1.8137	0	1.8137	0	0	0	1	0	0	1	0	-0.586741
P64	1.83288	0	1.83288	0	1	1	1	0	0	1	0	-0.166864
P65	1.83333	0	0.916667	1	0	0	1	1	0	1	1	-0.0878969
P66	1.83333	0	1.08333	1	0	1	1	1	0	1	1	-0.244605
P67	1.83836	0	1.83836	0	1	0	1	0	0	0	1	-0.438384
P68	1.96712	0	1.96712	0	0	1	1	1	1	1	0	-0.304208
P69	2	0	2	0	1	0	1	0	0	0	0	-0.44162
P70	2.00274	0	2.00274	0	1	0	1	0	0	0	1	-0.171518
P71	2.0137	0	2.0137	0	1	1	1	0	0	1	1	-0.122363
P72	2.08333	0	2.08333	0	1	1	1	0	0	0	0	5.3117
P73	2.08493	0	2.08493	0	1	0	1	0	0	1	0	2.20006
P74	2.08767	0	2.08767	0	0	1	0	0	0	0	0	1.84428
P75	2.08767	0	2.08767	0	0	1	1	0	0	0	0	2.58846
P76	2.20274	0	2.20274	0	1	1	1	0	0	1	0	0.850355
P77	2.20274	0	2.20274	0	0	1	0	0	0	0	0	0.244753
P78	2.25205	0	2.25205	0	1	1	1	0	0	1	1	0.0198875
P79	2.42192	0	2.42192	0	1	0	0	0	0	1	0	0.0063451
P80	2.58356	0	2.58356	0	1	1	0	0	0	0	1	0.427377
P81	2.68219	0	2.68219	0	1	0	1	0	0	0	0	0.00480176
P82	2.74247	0	2.74247	1	1	1	0	0	0	0	0	0.242244
P83	2.75	0	2.75	0	1	0	1	0	0	0	0	0.729417
P84	2.75342	0	2.75342	0	0	0	1	0	0	1	0	0.197961
P85	2.83562	0	2.83562	0	1	0	1	0	0	0	0	0.553792
P86	2.91667	0	2.91667	0	0	1	1	0	0	0	0	0.0858669
P87	2.91667	0	1.75	1	0	1	1	0	0	1	1	0.0728054
P88	2.91781	0	2.91781	0	0	1	1	1	0	1	1	0.0185205
P89	2.91781	0	2.91781	1	1	1	0	0	0	0	1	-0.00131432
P90	3.00274	0	3.00274	0	0	1	1	0	0	0	1	-0.0318803
P91	3.33333	0	1.08333	1	0	0	1	0	0	0	1	-0.0402351
P92	3.5863	0	3.5863	0	0	0	1	1	0	1	0	-0.135158
P93	3.61918	0	3.61918	0	1	1	1	0	0	0	0	-0.137176
P94	3.66667	0	0.333333	1	1	1	1	0	0	0	1	-0.140041
P95	3.72329	0	3.72329	0	1	1	0	0	0	0	1	-0.184532
P96	3.83333	0	3.83333	0	0	0	1	0	0	0	0	-0.206836
P97	3.83333	0	3.83333	0	1	0	1	0	0	1	0	-0.210655
P98	3.88767	0	3.88767	0	1	0	1	0	0	1	0	-0.212915
P99	3.91667	0	3.91667	0	1	0	1	0	0	0	0	-0.234977
P100	3.95068	0	3.95068	0	1	0	1	0	0	0	0	-0.0124118
P101	4.16667	0	4.16667	0	0	1	0	0	0	0	0	-0.277346
P102	4.16986	0	4.16986	0	1	1	1	0	0	0	0	-0.300731
P103	4.25	0	4.25	1	1	0	1	0	0	0	0	-0.32391
P104	4.33333	0	4.33333	1	0	1	1	0	0	0	1	-0.333892
P105	4.33333	0	4.33333	1	1	0	1	0	0	1	1	-0.343289
P106	4.41644	0	4.41644	0	1	1	1	0	0	0	0	-0.343666
P107	4.41667	0	0	1	0	1	1	1	1	1	0	-0.359387
P108	4.58333	0	4.58333	0	0	1	1	1	0	1	1	-0.364558
P109	4.64658	0	4.64658	0	1	1	1	0	0	1	1	-0.368942
P110	4.66027	0	4.66027	1	0	1	1	0	0	1	0	-0.376
P111	4.66667	0	4.66667	0	1	1	1	0	0	0	1	-0.39266
P112	4.86575	0	4.86575	0	0	1	1	0	0	0	1	-0.422253
P113	4.91667	0	4.91667	0	1	0	1	0	0	0	0	-0.494933
P114	5	0	5	0	0	0	1	0	0	0	0	-0.498191
P115	5.25	0	5.25	0	0	1	1	0	0	0	0	-0.191517

## Sheet: Table S4
Table S4. Three published lncRNA signatures.
PMID	Type	Author	ENSEMBL	Coef
32128213	lncRNA	Huang	ENSG00000261780	1.75
32128213	lncRNA	Huang	ENSG00000237187	1.49
32128213	lncRNA	Huang	ENSG00000225187	1.18
32128213	lncRNA	Huang	ENSG00000171889	0.72
32128213	lncRNA	Huang	ENSG00000225746	0.67
32128213	lncRNA	Huang	ENSG00000250742	0.57
32128213	lncRNA	Huang	ENSG00000267242	-1.75
30564521	lncRNA	Zhang	ENSG00000180869	-0.191
30564521	lncRNA	Zhang	ENSG00000259240	0.318
30564521	lncRNA	Zhang	ENSG00000259240	-0.163
30564522	lncRNA	Zhang	ENSG00000248771	-0.191
28187432	lncRNA	Zeng	ENSG00000180869	-0.191
28187432	lncRNA	Zeng	ENSG00000259240	0.318
28187432	lncRNA	Zeng	ENSG00000248771	-0.163
28187432	lncRNA	Zeng	ENSG00000251611	-0.338

## Sheet: Table S5
Table S5. The 27 immune check points.
Type	Molecular
B7-CD28 family	CD274
	CD276
	CTLA4
	HHLA2
	ICOS
	ICOSLG
	PDCD1
	PDCD1LG2
	TMIGD2
	VTCN1
TNF superfamily	BTLA
	CD27
	CD40
	CD40LG
	CD70
	TNFRSF18
	TNFRSF4
	TNFRSF9
	TNFSF14
Others	ENTPD1
	FGL1
	HAVCR2
	IDO1
	LAG3
	NCR3
	NT5E
	SIGLEC15
